# Supplementary material for: Parasitoid envenomation alters the Galleria mellonella midgut microbiota and immunity, thereby promoting fungal infection
Source: Sci Rep. 2019 Mar 8;9:4012. doi: 10.1038/s41598-019-40301-6 (PMC6408550; doi:10.1038/s41598-019-40301-6)
Supplement: Supplementary file 2 — Dataset 1 [file 41598_2019_40301_MOESM2_ESM.xls]

## Sheet: Classification
Polenogova et al. Parasitoid envenomation alters the Galleria mellonella midgut microbiota and immunity, thereby promoting fungal infection
OTU_names	domain	phylum	class	order	family	genus	OTUs
OTU_1	Bacteria	Proteobacteria	Gammaproteobacteria	Enterobacteriales	Enterobacteriaceae	unclassified_Enterobacteriaceae	OTU_1
OTU_2	Bacteria	Firmicutes	Bacilli	Lactobacillales	Enterococcaceae	Enterococcus	OTU_2
OTU_6	Bacteria	Proteobacteria	Gammaproteobacteria	Enterobacteriales	Enterobacteriaceae	Serratia	OTU_6
OTU_27	Bacteria	Proteobacteria	Betaproteobacteria	Burkholderiales	Comamonadaceae	Diaphorobacter	OTU_27 (Diaphorobacter nitroreducens)
OTU_214	Bacteria	Proteobacteria	Betaproteobacteria	Burkholderiales	Comamonadaceae	Comamonas	OTU_214 (Comamonas testosteroni)
OTU_5	Bacteria	Actinobacteria	Actinobacteria	Actinomycetales	Propionibacteriaceae	Propionibacterium	OTU_5 (Propionibacterium acnes)
OTU_198	Bacteria	Proteobacteria	Alphaproteobacteria	Rhizobiales	Methylobacteriaceae	Methylobacterium	OTU_198
OTU_166	Bacteria	unclassified_Bacteria	unclassified_Bacteria	unclassified_Bacteria	unclassified_Bacteria	unclassified_Bacteria	OTU_166
OTU_316	Bacteria	Firmicutes	Bacilli	Bacillales	Bacillaceae_1	Bacillus	OTU_316 (Bacillus thermoamylovorans)
OTU_35	Bacteria	Bacteroidetes	Flavobacteriia	Flavobacteriales	Flavobacteriaceae	Cloacibacterium	OTU_35 (Cloacibacterium normanense)
OTU_146	Bacteria	Proteobacteria	Betaproteobacteria	Burkholderiales	Comamonadaceae	Acidovorax	OTU_146
OTU_362	Bacteria	Firmicutes	Bacilli	Bacillales	Bacillaceae_1	Bacillus	OTU_362
OTU_310	Bacteria	Actinobacteria	Actinobacteria	Actinomycetales	Microbacteriaceae	Microbacterium	OTU_310
OTU_206	Bacteria	Firmicutes	Bacilli	Lactobacillales	Streptococcaceae	Streptococcus	OTU_206 (Streptococcus dentisani)
OTU_230	Bacteria	Actinobacteria	Actinobacteria	Actinomycetales	Micrococcaceae	Micrococcus	OTU_230
OTU_3688	Bacteria	Proteobacteria	Gammaproteobacteria	Enterobacteriales	Enterobacteriaceae	unclassified_Enterobacteriaceae	OTU_3688
OTU_28	Bacteria	Proteobacteria	Gammaproteobacteria	Pseudomonadales	Moraxellaceae	Acinetobacter	OTU_28 (Acinetobacter junii)
OTU_476	Bacteria	Firmicutes	Bacilli	Lactobacillales	Carnobacteriaceae	Atopostipes	OTU_476 (Atopostipes suicloacalis)
OTU_287	Bacteria	Proteobacteria	Gammaproteobacteria	Pseudomonadales	Moraxellaceae	Acinetobacter	OTU_287
OTU_217	Bacteria	Proteobacteria	Alphaproteobacteria	Rhizobiales	Methylobacteriaceae	Methylobacterium	OTU_217
OTU_241	Bacteria	Proteobacteria	Betaproteobacteria	Burkholderiales	Comamonadaceae	Pelomonas	OTU_241
OTU_928	Bacteria	Actinobacteria	Actinobacteria	Actinomycetales	Actinomycetaceae	Actinomyces	OTU_928
OTU_682	Bacteria	Actinobacteria	Actinobacteria	Actinomycetales	Actinomycetaceae	Actinomyces	OTU_682 (Actinomyces massiliensis)
OTU_220	Bacteria	Proteobacteria	Gammaproteobacteria	Pseudomonadales	Moraxellaceae	Enhydrobacter	OTU_220 (Enhydrobacter aerosaccus)
OTU_656	Bacteria	Proteobacteria	Gammaproteobacteria	Xanthomonadales	Xanthomonadaceae	Pseudoxanthomonas	OTU_656 (Pseudoxanthomonas sacheonensis)
OTU_668	Bacteria	Firmicutes	Bacilli	Lactobacillales	Streptococcaceae	Streptococcus	OTU_668 (Streptococcus agalactiae)
OTU_441	Bacteria	Actinobacteria	Actinobacteria	Actinomycetales	Geodermatophilaceae	Blastococcus	OTU_441 (Blastococcus aggregatus)
OTU_589	Bacteria	Proteobacteria	Alphaproteobacteria	Caulobacterales	Caulobacteraceae	Caulobacter	OTU_589 (Caulobacter segnis)
OTU_783	Bacteria	Proteobacteria	Gammaproteobacteria	Xanthomonadales	Xanthomonadaceae	Thermomonas	OTU_783 (Thermomonas koreensis)
OTU_49	Bacteria	Firmicutes	Bacilli	Lactobacillales	Streptococcaceae	Streptococcus	OTU_49 (Streptococcus salivarius subsp. salivarius)
OTU_692	Bacteria	Actinobacteria	Actinobacteria	Actinomycetales	Corynebacteriaceae	Corynebacterium	OTU_692 (Corynebacterium glyciniphilum)
OTU_448	Bacteria	Firmicutes	Bacilli	Lactobacillales	Lactobacillaceae	Lactobacillus	OTU_448
OTU_188	Bacteria	Proteobacteria	Alphaproteobacteria	Sphingomonadales	Sphingomonadaceae	Sphingomonas	OTU_188
OTU_1244	Bacteria	Proteobacteria	Gammaproteobacteria	Xanthomonadales	Xanthomonadaceae	Stenotrophomonas	OTU_1244
OTU_69	Bacteria	Firmicutes	Bacilli	Bacillales	Staphylococcaceae	Staphylococcus	OTU_69
OTU_797	Bacteria	Firmicutes	Bacilli	Lactobacillales	Streptococcaceae	Lactococcus	OTU_797 (Lactococcus raffinolactis)
OTU_830	Bacteria	Proteobacteria	Gammaproteobacteria	Pseudomonadales	Pseudomonadaceae	Cellvibrio	OTU_830
OTU_3924	Bacteria	Proteobacteria	Betaproteobacteria	Rhodocyclales	Rhodocyclaceae	Azospira	OTU_3924 (Azospira restricta)
OTU_1121	Bacteria	Firmicutes	Bacilli	Bacillales	Bacillaceae_1	Bacillus	OTU_1121
OTU_828	Bacteria	Proteobacteria	Deltaproteobacteria	unclassified_Deltaproteobacteria	unclassified_Deltaproteobacteria	unclassified_Deltaproteobacteria	OTU_828
OTU_14	Bacteria	Actinobacteria	Actinobacteria	Bifidobacteriales	Bifidobacteriaceae	Bifidobacterium	OTU_14 (Bifidobacterium adolescentis)
OTU_963	Bacteria	Proteobacteria	Gammaproteobacteria	Pseudomonadales	Pseudomonadaceae	Pseudomonas	OTU_963 (Pseudomonas psychrotolerans)
OTU_923	Bacteria	Proteobacteria	Betaproteobacteria	Burkholderiales	Burkholderiaceae	Ralstonia	OTU_923
OTU_969	Bacteria	unclassified_Bacteria	unclassified_Bacteria	unclassified_Bacteria	unclassified_Bacteria	unclassified_Bacteria	OTU_969
OTU_819	Bacteria	Actinobacteria	Actinobacteria	Coriobacteriales	Coriobacteriaceae	Atopobium	OTU_819 (Atopobium parvulum)
OTU_1739	Bacteria	Proteobacteria	Betaproteobacteria	Rhodocyclales	Rhodocyclaceae	unclassified_Rhodocyclaceae	OTU_1739
OTU_224	Bacteria	Proteobacteria	Alphaproteobacteria	Rhizobiales	Bradyrhizobiaceae	unclassified_Bradyrhizobiaceae	OTU_224
OTU_3079	Bacteria	Firmicutes	Bacilli	Lactobacillales	Streptococcaceae	Streptococcus	OTU_3079
OTU_75	Bacteria	Bacteroidetes	Flavobacteriia	Flavobacteriales	Flavobacteriaceae	unclassified_Flavobacteriaceae	OTU_75
OTU_555	Bacteria	Firmicutes	Clostridia	Clostridiales	Peptostreptococcaceae	Peptostreptococcus	OTU_555 (Peptostreptococcus stomatis)
OTU_257	Bacteria	Firmicutes	Bacilli	Lactobacillales	Streptococcaceae	Lactococcus	OTU_257 (Lactococcus lactis subsp. tructae)
OTU_85	Bacteria	Firmicutes	Negativicutes	Selenomonadales	Veillonellaceae	Veillonella	OTU_85
OTU_4	Bacteria	Firmicutes	Clostridia	Clostridiales	Ruminococcaceae	Faecalibacterium	OTU_4 (Faecalibacterium prausnitzii)
OTU_1315	Bacteria	Actinobacteria	Actinobacteria	Actinomycetales	unclassified_Actinomycetales	unclassified_Actinomycetales	OTU_1315
OTU_1260	Bacteria	Proteobacteria	Gammaproteobacteria	Xanthomonadales	Xanthomonadaceae	unclassified_Xanthomonadaceae	OTU_1260
OTU_227	Bacteria	Proteobacteria	Gammaproteobacteria	Pseudomonadales	Moraxellaceae	Acinetobacter	OTU_227 (Acinetobacter lwoffii)
OTU_9	Bacteria	Actinobacteria	Actinobacteria	Coriobacteriales	Coriobacteriaceae	Collinsella	OTU_9 (Collinsella aerofaciens)
OTU_499	Bacteria	Proteobacteria	Betaproteobacteria	Methylophilales	Methylophilaceae	unclassified_Methylophilaceae	OTU_499
OTU_1758	Bacteria	Firmicutes	Clostridia	Clostridiales	Clostridiaceae_2	Alkaliphilus	OTU_1758
OTU_200	Bacteria	Proteobacteria	Gammaproteobacteria	Pseudomonadales	Pseudomonadaceae	Pseudomonas	OTU_200 (Pseudomonas alcaliphila)
OTU_57	Bacteria	Bacteroidetes	Bacteroidia	Bacteroidales	Prevotellaceae	Prevotella	OTU_57 (Prevotella copri)
OTU_1896	Bacteria	Firmicutes	Bacilli	Bacillales	unclassified_Bacillales	unclassified_Bacillales	OTU_1896
OTU_1414	Bacteria	Firmicutes	Bacilli	Lactobacillales	Lactobacillaceae	Lactobacillus	OTU_1414 (Lactobacillus delbrueckii subsp. bulgaricus)
OTU_1351	Bacteria	Proteobacteria	Betaproteobacteria	Burkholderiales	Comamonadaceae	unclassified_Comamonadaceae	OTU_1351
OTU_636	Bacteria	Actinobacteria	Actinobacteria	Bifidobacteriales	Bifidobacteriaceae	Bifidobacterium	OTU_636
OTU_758	Bacteria	Bacteroidetes	Sphingobacteriia	Sphingobacteriales	Chitinophagaceae	Niabella	OTU_758
OTU_150	Bacteria	Actinobacteria	Actinobacteria	unclassified_Actinobacteria	unclassified_Actinobacteria	unclassified_Actinobacteria	OTU_150
OTU_108	Bacteria	Bacteroidetes	Bacteroidia	Bacteroidales	Porphyromonadaceae	Porphyromonas	OTU_108 (Porphyromonas somerae)
OTU_667	Bacteria	Actinobacteria	Actinobacteria	Actinomycetales	Brevibacteriaceae	Brevibacterium	OTU_667
OTU_1634	Bacteria	Deinococcus-Thermus	Deinococci	Thermales	Thermaceae	Thermus	OTU_1634
OTU_1476	Bacteria	Spirochaetes	Spirochaetia	Spirochaetales	Spirochaetaceae	Treponema	OTU_1476
OTU_30	Bacteria	Firmicutes	Clostridia	Clostridiales	Lachnospiraceae	Anaerostipes	OTU_30 (Eubacterium hadrum)
OTU_650	Bacteria	Firmicutes	Bacilli	Lactobacillales	Streptococcaceae	Lactococcus	OTU_650 (Lactococcus formosensis)
OTU_273	Bacteria	Proteobacteria	Gammaproteobacteria	Pseudomonadales	Moraxellaceae	Acinetobacter	OTU_273
OTU_172	Bacteria	Actinobacteria	Actinobacteria	Actinomycetales	Corynebacteriaceae	Corynebacterium	OTU_172 (Corynebacterium tuberculostearicum)
OTU_2414	Bacteria	Proteobacteria	Gammaproteobacteria	Pseudomonadales	Moraxellaceae	Acinetobacter	OTU_2414
OTU_210	Bacteria	Proteobacteria	Betaproteobacteria	Burkholderiales	Burkholderiales_incertae_sedis	Aquabacterium	OTU_210
OTU_1270	Bacteria	Proteobacteria	Alphaproteobacteria	Sphingomonadales	Sphingomonadaceae	Novosphingobium	OTU_1270
OTU_12	Bacteria	Firmicutes	Clostridia	Clostridiales	Ruminococcaceae	Gemmiger	OTU_12 (Gemmiger formicilis)
OTU_1522	Bacteria	Firmicutes	Clostridia	Clostridiales	Clostridiales_Incertae_Sedis_XI	Parvimonas	OTU_1522 (Parvimonas micra)
OTU_1664	Bacteria	Proteobacteria	Betaproteobacteria	Neisseriales	Neisseriaceae	unclassified_Neisseriaceae	OTU_1664
OTU_2437	Bacteria	Firmicutes	Bacilli	Lactobacillales	Streptococcaceae	Streptococcus	OTU_2437 (Streptococcus parauberis)
OTU_124	Bacteria	Bacteroidetes	Bacteroidia	Bacteroidales	Porphyromonadaceae	Porphyromonas	OTU_124 (Porphyromonas asaccharolytica)
OTU_2186	Bacteria	Firmicutes	Bacilli	Bacillales	Bacillaceae_2	unclassified_Bacillaceae_2	OTU_2186
OTU_1405	Bacteria	Firmicutes	Bacilli	Bacillales	Staphylococcaceae	unclassified_Staphylococcaceae	OTU_1405
OTU_7	Bacteria	Firmicutes	Clostridia	Clostridiales	Lachnospiraceae	unclassified_Lachnospiraceae	OTU_7
OTU_2092	Bacteria	Proteobacteria	Gammaproteobacteria	Pseudomonadales	Moraxellaceae	Acinetobacter	OTU_2092
OTU_10	Bacteria	Firmicutes	Clostridia	Clostridiales	Ruminococcaceae	Gemmiger	OTU_10 (Gemmiger formicilis)
OTU_81	Bacteria	Firmicutes	Clostridia	Clostridiales	Peptostreptococcaceae	Romboutsia	OTU_81 (Romboutsia sedimentorum)
OTU_1895	Bacteria	Actinobacteria	Actinobacteria	Actinomycetales	Nocardioidaceae	Nocardioides	OTU_1895
OTU_1798	Bacteria	Proteobacteria	Deltaproteobacteria	Bdellovibrionales	Bdellovibrionaceae	Bdellovibrio	OTU_1798 (Bdellovibrio bacteriovorus)
OTU_2063	Bacteria	Proteobacteria	Alphaproteobacteria	Rhodospirillales	Rhodospirillaceae	Skermanella	OTU_2063
OTU_306	Bacteria	Actinobacteria	Actinobacteria	Actinomycetales	unclassified_Actinomycetales	unclassified_Actinomycetales	OTU_306
OTU_463	Bacteria	Actinobacteria	Actinobacteria	Actinomycetales	Actinomycetaceae	Flaviflexus	OTU_463 (Flaviflexus salsibiostraticola)
OTU_21	Bacteria	Fusobacteria	Fusobacteriia	Fusobacteriales	Fusobacteriaceae	Fusobacterium	OTU_21 (Fusobacterium necrophorum subsp. funduliforme)
OTU_2700	Bacteria	Actinobacteria	Actinobacteria	Actinomycetales	unclassified_Actinomycetales	unclassified_Actinomycetales	OTU_2700
OTU_2367	Bacteria	Bacteroidetes	Bacteroidia	Bacteroidales	Prevotellaceae	Prevotella	OTU_2367 (Prevotella amnii)
OTU_54	Bacteria	Firmicutes	Clostridia	Clostridiales	Lachnospiraceae	Coprococcus	OTU_54 (Coprococcus eutactus)
OTU_659	Bacteria	Actinobacteria	Actinobacteria	Actinomycetales	Corynebacteriaceae	Corynebacterium	OTU_659
OTU_25	Bacteria	Firmicutes	Clostridia	Clostridiales	Lachnospiraceae	Lachnospiracea_incertae_sedis	OTU_25 (Eubacterium hallii)
OTU_698	Bacteria	Firmicutes	Bacilli	Lactobacillales	Aerococcaceae	Globicatella	OTU_698
OTU_1180	Bacteria	Firmicutes	Bacilli	Lactobacillales	Aerococcaceae	Aerococcus	OTU_1180 (Aerococcus urinaeequi)
OTU_386	Bacteria	Proteobacteria	Alphaproteobacteria	Rhizobiales	Hyphomicrobiaceae	Hyphomicrobium	OTU_386
OTU_161	Bacteria	Firmicutes	Clostridia	Clostridiales	Clostridiaceae_1	Clostridium_sensu_stricto	OTU_161
OTU_2593	Bacteria	Proteobacteria	Alphaproteobacteria	Rhodobacterales	Rhodobacteraceae	Amaricoccus	OTU_2593 (Amaricoccus kaplicensis)
OTU_3515	Bacteria	Fusobacteria	Fusobacteriia	Fusobacteriales	Fusobacteriaceae	Fusobacterium	OTU_3515
OTU_17	Bacteria	Firmicutes	Clostridia	Clostridiales	Ruminococcaceae	unclassified_Ruminococcaceae	OTU_17
OTU_33	Bacteria	Firmicutes	Clostridia	Clostridiales	unclassified_Clostridiales	unclassified_Clostridiales	OTU_33
OTU_182	Bacteria	Firmicutes	Clostridia	Clostridiales	Lachnospiraceae	Fusicatenibacter	OTU_182 (Fusicatenibacter saccharivorans)
OTU_126	Bacteria	Actinobacteria	Actinobacteria	Bifidobacteriales	Bifidobacteriaceae	Bifidobacterium	OTU_126 (Bifidobacterium animalis subsp. lactis)
OTU_4210	Bacteria	Candidatus_Saccharibacteria	Saccharibacteria_genera_incertae_sedis	unclassified_Saccharibacteria_genera_incertae_sedis	unclassified_Saccharibacteria_genera_incertae_sedis	unclassified_Saccharibacteria_genera_incertae_sedis	OTU_4210
OTU_3581	Bacteria	Proteobacteria	Alphaproteobacteria	Rhizobiales	Bradyrhizobiaceae	Bosea	OTU_3581
OTU_918	Bacteria	Proteobacteria	Betaproteobacteria	Neisseriales	Neisseriaceae	Neisseria	OTU_918
OTU_2205	Bacteria	Actinobacteria	Actinobacteria	Actinomycetales	Intrasporangiaceae	Aquipuribacter	OTU_2205 (Aquipuribacter hungaricus)
OTU_752	Bacteria	Proteobacteria	Gammaproteobacteria	Enterobacteriales	Enterobacteriaceae	Escherichia/Shigella	OTU_752 (Escherichia fergusonii)
OTU_71	Bacteria	Actinobacteria	Actinobacteria	Bifidobacteriales	Bifidobacteriaceae	Bifidobacterium	OTU_71 (Bifidobacterium bifidum)
OTU_4143	Bacteria	Actinobacteria	Actinobacteria	Actinomycetales	Kineosporiaceae	Angustibacter	OTU_4143
OTU_728	Bacteria	Actinobacteria	Actinobacteria	Actinomycetales	Corynebacteriaceae	Corynebacterium	OTU_728
OTU_37	Bacteria	Actinobacteria	Actinobacteria	Actinomycetales	Actinomycetaceae	Actinomyces	OTU_37 (Actinomyces turicensis)
OTU_62	Bacteria	Bacteroidetes	Bacteroidia	Bacteroidales	Porphyromonadaceae	Parabacteroides	OTU_62 (Parabacteroides merdae)
OTU_91	Bacteria	Firmicutes	Clostridia	Clostridiales	Lachnospiraceae	unclassified_Lachnospiraceae	OTU_91
OTU_56	Bacteria	Firmicutes	Bacilli	Bacillales	Bacillaceae_1	Bacillus	OTU_56 (Bacillus anthracis)
OTU_433	Bacteria	Actinobacteria	Actinobacteria	Actinomycetales	Propionibacteriaceae	Propionibacterium	OTU_433 (Propionibacterium granulosum)
OTU_3700	Bacteria	Proteobacteria	Betaproteobacteria	Burkholderiales	Comamonadaceae	Melaminivora	OTU_3700 (Melaminivora alkalimesophila)
OTU_3818	Bacteria	Proteobacteria	Alphaproteobacteria	Sphingomonadales	Sphingomonadaceae	Sphingopyxis	OTU_3818
OTU_603	Bacteria	Firmicutes	Bacilli	Lactobacillales	Streptococcaceae	Streptococcus	OTU_603
OTU_122	Bacteria	Firmicutes	Clostridia	Clostridiales	Clostridiales_Incertae_Sedis_XI	Finegoldia	OTU_122 (Finegoldia magna)
OTU_424	Bacteria	Actinobacteria	Actinobacteria	Actinomycetales	Dermabacteraceae	Brachybacterium	OTU_424
OTU_2141	Bacteria	Proteobacteria	Gammaproteobacteria	Enterobacteriales	Enterobacteriaceae	Providencia	OTU_2141
OTU_138	Bacteria	Proteobacteria	Alphaproteobacteria	Rhodobacterales	Rhodobacteraceae	Haematobacter	OTU_138 (Haematobacter missouriensis)
OTU_42	Bacteria	Proteobacteria	Gammaproteobacteria	Pseudomonadales	Pseudomonadaceae	Pseudomonas	OTU_42
OTU_3029	Bacteria	Firmicutes	Negativicutes	Selenomonadales	Veillonellaceae	unclassified_Veillonellaceae	OTU_3029
OTU_661	Bacteria	Firmicutes	Bacilli	Lactobacillales	Lactobacillaceae	Lactobacillus	OTU_661 (Lactobacillus paracasei subsp. paracasei)
OTU_335	Bacteria	Actinobacteria	Actinobacteria	Coriobacteriales	Coriobacteriaceae	Eggerthella	OTU_335 (Eggerthella lenta)
OTU_988	Bacteria	Proteobacteria	Gammaproteobacteria	Pseudomonadales	Pseudomonadaceae	Pseudomonas	OTU_988 (Pseudomonas graminis)
OTU_3258	Bacteria	Acidobacteria	Acidobacteria_Gp1	unclassified_Acidobacteria_Gp1	unclassified_Acidobacteria_Gp1	unclassified_Acidobacteria_Gp1	OTU_3258
OTU_2951	Bacteria	Bacteroidetes	Flavobacteriia	Flavobacteriales	Flavobacteriaceae	Empedobacter	OTU_2951 (Empedobacter brevis)
OTU_3885	Bacteria	unclassified_Bacteria	unclassified_Bacteria	unclassified_Bacteria	unclassified_Bacteria	unclassified_Bacteria	OTU_3885
OTU_13	Bacteria	Firmicutes	Clostridia	Clostridiales	Ruminococcaceae	Ruminococcus	OTU_13 (Ruminococcus bromii)
OTU_109	Bacteria	Firmicutes	Clostridia	Clostridiales	unclassified_Clostridiales	unclassified_Clostridiales	OTU_109
OTU_2654	Bacteria	Bacteroidetes	Bacteroidia	Bacteroidales	Prevotellaceae	Prevotella	OTU_2654
OTU_11	Bacteria	Proteobacteria	Alphaproteobacteria	Caulobacterales	Caulobacteraceae	Brevundimonas	OTU_11 (Brevundimonas mediterranea)
OTU_47	Bacteria	Bacteroidetes	Bacteroidia	Bacteroidales	Rikenellaceae	Alistipes	OTU_47
OTU_525	Bacteria	Proteobacteria	Alphaproteobacteria	Rhizobiales	Methylobacteriaceae	Methylobacterium	OTU_525
OTU_110	Bacteria	Acidobacteria	Acidobacteria_Gp3	Gp3	unclassified_Gp3	unclassified_Gp3	OTU_110
OTU_3094	Bacteria	Proteobacteria	Alphaproteobacteria	Rhodobacterales	Rhodobacteraceae	unclassified_Rhodobacteraceae	OTU_3094
OTU_3539	Bacteria	Bacteroidetes	Sphingobacteriia	Sphingobacteriales	Sphingobacteriaceae	Sphingobacterium	OTU_3539
OTU_3523	Bacteria	Firmicutes	Clostridia	Clostridiales	Ruminococcaceae	Faecalibacterium	OTU_3523 (Faecalibacterium prausnitzii)
OTU_15	Bacteria	Bacteroidetes	Bacteroidia	Bacteroidales	Bacteroidaceae	Bacteroides	OTU_15 (Bacteroides dorei)
OTU_143	Bacteria	Firmicutes	Erysipelotrichia	Erysipelotrichales	Erysipelotrichaceae	Holdemanella	OTU_143 (Holdemanella biformis)
OTU_487	Bacteria	Proteobacteria	Betaproteobacteria	Burkholderiales	Oxalobacteraceae	Massilia	OTU_487
OTU_743	Bacteria	Proteobacteria	Gammaproteobacteria	Xanthomonadales	Xanthomonadaceae	Stenotrophomonas	OTU_743
OTU_2067	Bacteria	Firmicutes	Clostridia	Clostridiales	Peptococcaceae_1	Peptococcus	OTU_2067 (Peptococcus niger)
OTU_102	Bacteria	Firmicutes	Clostridia	Clostridiales	Peptostreptococcaceae	Intestinibacter	OTU_102 (Intestinibacter bartlettii)
OTU_31	Bacteria	Firmicutes	Clostridia	Clostridiales	unclassified_Clostridiales	unclassified_Clostridiales	OTU_31
OTU_118	Bacteria	Firmicutes	Clostridia	Clostridiales	Ruminococcaceae	unclassified_Ruminococcaceae	OTU_118
OTU_2682	Bacteria	Firmicutes	Clostridia	Clostridiales	Lachnospiraceae	unclassified_Lachnospiraceae	OTU_2682
OTU_80	Bacteria	Actinobacteria	Actinobacteria	Coriobacteriales	Coriobacteriaceae	unclassified_Coriobacteriaceae	OTU_80
OTU_740	Bacteria	Actinobacteria	Actinobacteria	unclassified_Actinobacteria	unclassified_Actinobacteria	unclassified_Actinobacteria	OTU_740
OTU_944	Bacteria	Firmicutes	Clostridia	Clostridiales	Ruminococcaceae	unclassified_Ruminococcaceae	OTU_944
OTU_1723	Bacteria	Bacteroidetes	Bacteroidia	Bacteroidales	Prevotellaceae	Prevotella	OTU_1723 (Prevotella copri)
OTU_50	Archaea	Euryarchaeota	Methanobacteria	Methanobacteriales	Methanobacteriaceae	Methanobrevibacter	OTU_50 (Methanobrevibacter smithii)
OTU_2521	Bacteria	Bacteroidetes	Bacteroidia	Bacteroidales	Prevotellaceae	Prevotella	OTU_2521 (Prevotella copri)
OTU_247	Bacteria	Bacteroidetes	Bacteroidia	Bacteroidales	Bacteroidaceae	Bacteroides	OTU_247 (Bacteroides fragilis)
OTU_3207	Bacteria	Firmicutes	Erysipelotrichia	Erysipelotrichales	Erysipelotrichaceae	Solobacterium	OTU_3207 (Solobacterium moorei)
OTU_842	Bacteria	Proteobacteria	Gammaproteobacteria	Oceanospirillales	Halomonadaceae	Halomonas	OTU_842
OTU_1746	Bacteria	Proteobacteria	Alphaproteobacteria	Rhizobiales	Brucellaceae	Pseudochrobactrum	OTU_1746
OTU_397	Bacteria	Candidatus_Saccharibacteria	Saccharibacteria_genera_incertae_sedis	unclassified_Saccharibacteria_genera_incertae_sedis	unclassified_Saccharibacteria_genera_incertae_sedis	unclassified_Saccharibacteria_genera_incertae_sedis	OTU_397
OTU_3786	Bacteria	Fusobacteria	Fusobacteriia	Fusobacteriales	Leptotrichiaceae	Sneathia	OTU_3786 (Sneathia sanguinegens)
OTU_3200	Bacteria	Proteobacteria	Gammaproteobacteria	Oceanospirillales	Halomonadaceae	Cobetia	OTU_3200
OTU_1095	Bacteria	Firmicutes	Bacilli	Lactobacillales	Lactobacillaceae	Lactobacillus	OTU_1095 (Lactobacillus paraplantarum)
OTU_65	Bacteria	Firmicutes	Clostridia	Clostridiales	Ruminococcaceae	unclassified_Ruminococcaceae	OTU_65
OTU_36	Bacteria	Firmicutes	Clostridia	Clostridiales	unclassified_Clostridiales	unclassified_Clostridiales	OTU_36
OTU_46	Bacteria	Firmicutes	Clostridia	Clostridiales	Ruminococcaceae	unclassified_Ruminococcaceae	OTU_46
OTU_251	Bacteria	Firmicutes	Negativicutes	Selenomonadales	Veillonellaceae	Dialister	OTU_251 (Dialister succinatiphilus)
OTU_76	Bacteria	Bacteroidetes	Bacteroidia	Bacteroidales	Rikenellaceae	Alistipes	OTU_76 (Alistipes onderdonkii)

## Sheet: OTUs
	Control 1	Control 2	Control 3	Control 4	Mycosis 1	Mycosis 2	Mycosis 3	Mycosis 4	Envenomation 1	Envenomation 2	Envenomation 3	Envenomation 4	Mycosis+Envenomation 1	Mycosis+Envenomation 2	Mycosis+Envenomation 3	Mycosis+Envenomation 4
OTU_3258	0	0	0	0	0	0	0	0.0211927	0	0	0	0	0	0	0	0
OTU_247 (Bacteroides fragilis)	0	0	0	0	0	0	0.00487401	0	0	0	0	0.00499376	0	0	0	0
OTU_1896	0	0	0	0	0.00929973	0	0	0	0	0	0	0	0	0	0	0
OTU_81 (Romboutsia sedimentorum)	0	0	0	0	0	0	0	0	0	0	0.00494071	0	0	0	0.00499426	0
OTU_2205 (Aquipuribacter hungaricus)	0	0	0.0355204	0	0	0	0	0	0	0	0	0	0	0	0	0
OTU_728	0	0.0308928	0	0	0.00929973	0	0	0	0	0	0	0	0	0	0	0
OTU_650 (Lactococcus formosensis)	0.0104679	0	0	0	0	0	0.0828581	0	0	0	0	0	0	0	0	0
OTU_3786 (Sneathia sanguinegens)	0	0	0	0	0	0	0.00974801	0	0	0	0	0	0	0	0	0
OTU_230	0.125615	0	0.015223	0	0.0185995	0	0.0536141	1.34786	0	0	0	0.00499376	0	0	0	0
OTU_2	96.7916	95.6956	80.3319	79.8481	35.8226	72.2718	61.6026	1.32666	6.7484	1.90537	1.76877	13.7428	11.1532	2.05675	15.4922	6.12595
OTU_3207 (Solobacterium moorei)	0	0	0	0	0	0	0	0	0	0	0.00494071	0	0	0	0	0.00490076
OTU_9 (Collinsella aerofaciens)	0	0.0154464	0.0913381	0	0	0	0.014622	0	0.00502487	0	0.0148221	0	0	0	0	0.00980152
OTU_1260	0.0104679	0	0	0.180215	0	0	0	0	0	0	0	0	0	0	0	0
OTU_3688	0.0471056	0.0102976	0.0558177	0.907511	0.0278992	0.00534674	0.014622	0.20345	0	0	0	0	0	0	0	0
OTU_424	0	0	0.0253717	0	0	0	0	0	0	0	0	0	0	0	0	0
OTU_65	0	0	0	0	0	0	0	0.00423855	0	0	0	0	0	0	0	0
OTU_1244	0	0	0.0964124	0.135161	0	0	0	0.152588	0	0	0	0	0	0	0	0
OTU_118	0	0	0	0.0128725	0	0	0	0	0	0	0	0	0	0	0	0
OTU_30 (Eubacterium hadrum)	0.00523396	0.0308928	0.0101487	0.0128725	0	0.00534674	0.00487401	0.0169542	0	0	0	0.00998752	0	0	0	0
OTU_17	0	0.0051488	0	0.00643625	0.00929973	0	0	0	0	0	0.0197628	0.00499376	0	0	0	0
OTU_969	0	0	0.319683	0	0	0	0	0	0	0	0	0	0	0	0	0
OTU_2414	0	0	0	0	0	0	0	0	0	0	0	0	0	0	0	0
OTU_988 (Pseudomonas graminis)	0.00523396	0	0	0	0	0	0	0.0169542	0	0	0	0	0	0	0	0
OTU_3539	0.0157019	0	0	0	0	0	0	0	0	0	0	0	0	0	0	0
OTU_963 (Pseudomonas psychrotolerans)	0	0	0	0	0.223194	0	0	0	0	0	0	0	0	0	0	0
OTU_49 (Streptococcus salivarius subsp. salivarius)	0.0628075	0.0617856	0.248643	0	0.185995	0.0106935	0	0	0	0	0	0	0	0	0	0
OTU_3700 (Melaminivora alkalimesophila)	0	0.0205952	0	0	0	0	0	0	0	0	0	0	0	0	0	0.00980152
OTU_1414 (Lactobacillus delbrueckii subsp. bulgaricus)	0	0	0.106561	0.0193087	0	0	0	0	0	0	0	0	0	0	0	0
OTU_182 (Fusicatenibacter saccharivorans)	0	0.0411904	0	0	0	0	0	0	0	0	0	0	0	0	0	0
OTU_143 (Holdemanella biformis)	0	0	0	0	0	0	0.014622	0	0	0	0	0	0	0	0	0
OTU_85	0	0	0.111635	0	0	0	0.02437	0	0	0	0	0	0	0	0	0
OTU_661 (Lactobacillus paracasei subsp. paracasei)	0	0	0	0	0	0	0	0	0	0	0	0	0	0	0	0
OTU_91	0	0	0.030446	0	0	0	0	0	0	0	0	0	0	0	0	0
OTU_487	0	0	0	0	0.0278992	0	0	0	0	0	0	0	0	0	0	0
OTU_3581	0	0	0	0.00643625	0	0	0	0	0	0	0	0	0	0	0	0
OTU_397	0	0	0	0	0	0	0.00974801	0	0	0	0	0	0	0	0	0
OTU_2654	0	0	0	0	0	0	0.00487401	0	0	0	0.00494071	0.00499376	0	0	0	0.00490076
OTU_126 (Bifidobacterium animalis subsp. lactis)	0	0	0	0.00643625	0	0	0	0.00423855	0	0	0	0.019975	0	0	0	0.00490076
OTU_200 (Pseudomonas alcaliphila)	0	0	0.106561	0	0	0.00534674	0	0	0	0	0	0	0	0	0	0
OTU_108 (Porphyromonas somerae)	0.00523396	0	0	0	0.00929973	0	0	0.0296698	0	0	0.0197628	0	0	0.00485084	0	0
OTU_740	0	0	0.0101487	0	0	0	0	0	0	0	0	0	0	0	0	0
OTU_33	0	0.0360416	0	0	0	0	0	0	0	0	0	0.00499376	0	0	0	0
OTU_448	0.0575735	0	0	0	0.557984	0	0	0	0	0	0	0	0	0	0	0
OTU_210	0.0261698	0	0	0	0.111597	0	0	0	0	0	0	0	0	0	0	0
OTU_54 (Coprococcus eutactus)	0.0104679	0.0102976	0	0	0	0	0	0.00423855	0	0	0	0	0.00996711	0	0.00499426	0.00490076
OTU_656 (Pseudoxanthomonas sacheonensis)	0	0	0.030446	0	1.14387	0	0	0	0	0	0	0	0	0	0	0
OTU_124 (Porphyromonas asaccharolytica)	0	0	0	0.025745	0	0	0	0.0508625	0	0	0	0	0	0	0	0
OTU_944	0	0	0.00507434	0	0	0	0	0	0	0	0	0.00499376	0	0	0	0
OTU_50 (Methanobrevibacter smithii)	0	0	0	0	0	0	0	0	0	0	0	0	0.00498355	0	0.00499426	0
OTU_4 (Faecalibacterium prausnitzii)	0.00523396	0	0.0101487	0.0450537	0	0.00534674	0.014622	0.0169542	0	0	0.00494071	0.0149813	0.00498355	0	0	0.0392061
OTU_2067 (Peptococcus niger)	0	0	0	0	0	0	0	0.00423855	0	0	0	0.00998752	0	0	0	0
OTU_1405	0	0	0	0	0.139496	0	0	0	0	0	0	0	0	0	0	0
OTU_188	0.0314037	0.0051488	0	0	0.464987	0.0481206	0	0.0339084	0	0	0	0	0	0	0	0
OTU_7	0.00523396	0	0	0.025745	0	0	0.00487401	0	0	0	0.0197628	0	0.00498355	0.00970167	0	0.00490076
OTU_525	0	0	0	0	0	0	0	0.0169542	0	0	0	0	0	0	0	0
OTU_3818	0	0	0	0.025745	0	0	0	0	0	0	0	0	0	0	0	0
OTU_220 (Enhydrobacter aerosaccus)	0	0.0051488	0	0	1.25546	0	0	0	0	0	0	0	0	0	0	0
OTU_828	0	0	0	0	0.68818	0	0	0	0	0	0	0	0	0	0	0
OTU_3924 (Azospira restricta)	0	0	0	0.482719	0	0	0	0	0	0	0	0	0	0	0	0
OTU_198	0.0837433	0.303779	1.09098	0.128725	0.213894	0	0.17059	0.813801	0	0.00494903	0	0.019975	0	0.00970167	0	0
OTU_743	0	0	0	0	0.0278992	0	0	0	0	0	0	0	0	0	0	0
OTU_667	0	0	0	0	0	0	0	0	0	0	0	0	0	0	0	0
OTU_1180 (Aerococcus urinaeequi)	0	0.0463392	0	0	0	0	0	0	0	0	0	0	0	0	0	0
OTU_1	0.146551	0.267738	0.791597	3.68797	36.7246	25.0548	37.3154	88.1533	93.2164	98.0748	98.0534	85.9026	88.0594	33.0099	47.7251	89.6937
OTU_1121	0.0104679	0	0.0862638	0.0193087	0.185995	0	0	0	0	0	0	0	0	0	0	0
OTU_10 (Gemmiger formicilis)	0.0104679	0.025744	0	0.00643625	0	0	0.00487401	0.00847709	0	0	0	0	0	0	0	0
OTU_273	0.00523396	0	0	0.05149	0	0	0	0	0	0	0	0	0	0	0	0
OTU_928	0	0	0.466839	0	0	0.352885	0	0	0	0	0	0	0	0	0	0
OTU_752 (Escherichia fergusonii)	0	0	0	0	0	0	0	0.0296698	0	0	0	0	0	0	0	0
OTU_2521 (Prevotella copri)	0	0.0051488	0	0	0	0	0	0	0	0	0	0	0.00498355	0	0	0
OTU_57 (Prevotella copri)	0	0	0.0101487	0.0128725	0.00929973	0.0106935	0.00974801	0.0211927	0	0.00989805	0.0148221	0	0	0.00970167	0	0.00490076
OTU_3079	0.151785	0.0154464	0.00507434	0	0.0836976	0	0.02437	0	0	0	0	0	0	0	0	0
OTU_13 (Ruminococcus bromii)	0	0.0102976	0	0.00643625	0	0	0	0	0	0	0	0	0	0.00485084	0	0
OTU_918	0	0	0.0355204	0	0	0	0	0	0	0	0	0	0	0	0	0
OTU_758	0	0	0.11671	0	0	0	0	0	0	0	0	0	0	0	0	0
OTU_386	0	0	0	0.05149	0	0	0	0	0	0	0	0	0	0	0	0
OTU_102 (Intestinibacter bartlettii)	0	0	0	0	0	0	0	0.00423855	0	0	0	0	0	0	0	0
OTU_2437 (Streptococcus parauberis)	0.0523396	0	0	0	0	0	0.02437	0	0	0	0	0	0	0	0	0
OTU_69	0.0314037	0.0102976	0.23342	0	0.0557984	0.0481206	0.0926061	0	0.00502487	0	0	0	0	0	0	0
OTU_1270	0	0	0	0	0.158095	0	0	0	0	0	0	0	0	0	0	0
OTU_241	0.0209358	0.0720832	0.126858	0	1.26476	0.0213869	0	0	0	0	0	0	0	0	0	0
OTU_476 (Atopostipes suicloacalis)	0	0	0	0	2.20404	0	0	0	0	0	0	0	0	0	0	0
OTU_2141	0	0.0051488	0	0	0	0.00534674	0	0	0	0	0	0	0	0	0	0
OTU_15 (Bacteroides dorei)	0	0.0051488	0	0	0	0	0.00487401	0	0	0	0	0	0	0	0	0
OTU_499	0	0	0	0.0901075	0.130196	0	0	0	0	0	0	0	0	0	0	0
OTU_37 (Actinomyces turicensis)	0	0	0	0.0386175	0	0	0	0	0	0	0	0	0	0	0	0
OTU_21 (Fusobacterium necrophorum subsp. funduliforme)	0	0	0	0.0643625	0	0	0	0	0	0	0	0	0	0	0	0
OTU_62 (Parabacteroides merdae)	0	0.0051488	0	0	0	0	0	0	0	0	0	0	0	0	0	0
OTU_42	0	0.0051488	0	0	0.00929973	0	0	0	0	0	0	0	0.00996711	0.00485084	0	0
OTU_47	0	0	0	0	0	0	0	0	0	0	0	0	0	0	0	0.00490076
OTU_1723 (Prevotella copri)	0	0	0.00507434	0	0	0	0	0	0	0.00494903	0	0	0	0	0	0
OTU_287	0.0523396	0.0566368	0.319683	0	0.520785	0.0160402	0.00487401	0.118679	0	0	0	0	0	0	0	0
OTU_923	0	0	0.0608921	0.0450537	0.427788	0.0213869	0	0.00423855	0	0	0	0	0	0	0	0
OTU_2186	0	0	0	0	0	0.080201	0	0	0	0	0	0	0	0	0	0
OTU_172 (Corynebacterium tuberculostearicum)	0	0	0.0101487	0	0.0650981	0	0	0	0	0	0	0	0	0	0	0
OTU_783 (Thermomonas koreensis)	0.0157019	0	0.0811894	0	0.418488	0	0	0.194973	0	0	0	0	0	0	0	0
OTU_5 (Propionibacterium acnes)	0.0732754	0.190506	3.24758	0.077235	0.306891	0.213869	0.00487401	1.02997	0	0	0	0	0.00996711	0.00485084	0	0
OTU_31	0	0	0	0.0128725	0	0	0	0	0	0	0	0	0	0	0	0
OTU_56 (Bacillus anthracis)	0	0	0	0	0	0	0.00487401	0	0.0200995	0	0	0	0	0	0	0
OTU_1758	0	0	0	0	0.260392	0	0	0	0	0	0	0	0	0	0	0
OTU_830	0	0	0	0	0.771878	0	0	0	0	0	0	0	0	0	0	0
OTU_692 (Corynebacterium glyciniphilum)	0	0	0.507434	0	0	0	0	0	0	0	0	0	0	0	0	0
OTU_603	0	0	0	0	0	0	0	0.0254313	0	0	0	0	0	0	0	0
OTU_1664	0	0.0823808	0	0	0	0	0	0	0	0	0	0	0	0	0	0
OTU_227 (Acinetobacter lwoffii)	0	0	0.0101487	0	0	0	0	0	0	0	0	0	0	0	0	0
OTU_3515	0	0	0	0.0193087	0	0	0	0.00423855	0	0	0	0	0	0	0	0
OTU_3029	0	0	0	0	0	0	0.02437	0	0	0	0	0	0	0	0	0
OTU_6	0	0.0051488	0.0202974	3.6751	0	0.080201	0.00487401	0.534057	0	0	0.00988142	0.109863	0.717632	64.8411	36.7477	3.92551
OTU_1798 (Bdellovibrio bacteriovorus)	0.00523396	0	0	0	0	0	0	0	0	0	0	0	0	0	0	0
OTU_46	0	0	0	0	0	0	0	0.00423855	0	0	0	0	0	0	0	0.00490076
OTU_146	0.0261698	0.247142	1.31933	0.437665	0.725379	0	0.02437	0.220404	0	0	0	0	0	0	0	0.00490076
OTU_306	0	0	0.0558177	0	0	0	0	0	0	0	0	0	0	0	0	0
OTU_797 (Lactococcus raffinolactis)	0.0575735	0.025744	0	0.0193087	0.0557984	0	0.00487401	0	0	0	0	0	0	0	0	0
OTU_1739	0	0.0205952	0	0.148034	0	0	0	0	0	0	0	0	0	0	0	0
OTU_28 (Acinetobacter junii)	0.00523396	0	0.837266	0.572826	0	0	0.014622	0	0	0	0	0	0	0	0	0
OTU_1095 (Lactobacillus paraplantarum)	0	0	0	0	0	0	0	0	0	0	0	0	0	0	0	0
OTU_2092	0.00523396	0	0.0456691	0	0	0	0	0.0169542	0	0	0	0	0	0	0	0
OTU_110	0	0	0	0.0193087	0	0	0	0	0	0	0	0	0	0	0	0
OTU_224	0.00523396	0	0.111635	0.0901075	0	0.106935	0	0	0	0	0	0	0	0	0	0
OTU_2063	0	0	0	0	0	0	0	0	0	0	0	0	0	0	0	0
OTU_251 (Dialister succinatiphilus)	0	0	0	0	0	0	0	0.00423855	0	0	0	0	0	0	0	0.00490076
OTU_4143	0.0366377	0	0	0	0	0	0	0	0	0	0	0	0	0	0	0
OTU_75	0.0575735	0.0102976	0.11671	0	0	0	0	0	0	0	0	0	0	0	0	0
OTU_1476	0	0	0	0	0.195294	0	0	0	0	0	0	0	0	0	0	0
OTU_206 (Streptococcus dentisani)	0	0.0051488	1.21277	0.173779	0.316191	0.00534674	0.019496	0.156826	0	0	0	0	0	0	0	0
OTU_819 (Atopobium parvulum)	0	0	0	0	0	0	0	0	0	0	0	0	0	0	0	0
OTU_2593 (Amaricoccus kaplicensis)	0	0	0	0	0	0	0	0	0	0	0	0	0	0	0	0
OTU_35 (Cloacibacterium normanense)	0.130849	0.113274	0.740854	0.521336	2.52023	0.0695076	0	0.110202	0	0	0	0.00499376	0	0	0	0
OTU_76 (Alistipes onderdonkii)	0	0	0	0	0.00929973	0	0	0.00423855	0	0	0	0	0	0	0	0
OTU_150	0	0.118422	0	0	0	0	0	0	0	0	0	0	0	0	0	0
OTU_1746	0	0.0102976	0	0	0	0	0	0	0	0	0	0	0	0	0	0
OTU_4210	0	0	0	0.0450537	0	0	0	0	0	0	0	0	0	0	0	0
OTU_3523 (Faecalibacterium prausnitzii)	0	0	0	0.0128725	0	0	0	0.00423855	0	0	0	0	0	0	0	0
OTU_636	0	0.0360416	0	0	0	0	0	0.00847709	0	0	0.00988142	0.0399501	0	0	0	0.00490076
OTU_1522 (Parvimonas micra)	0	0.0308928	0	0	0	0	0	0.046624	0	0	0.00494071	0	0	0	0	0
OTU_463 (Flaviflexus salsibiostraticola)	0	0	0	0	0	0	0	0.0551011	0	0	0	0	0	0	0	0
OTU_316 (Bacillus thermoamylovorans)	0.0261698	0.262589	0.705333	0.746605	2.96661	0.117628	0.112102	0.211927	0	0	0	0.00499376	0	0.00485084	0	0
OTU_1634	0	0	0	0	0	0.117628	0	0	0	0	0	0	0	0	0	0
OTU_2700	0	0.051488	0	0	0	0	0	0	0	0	0	0	0	0	0	0
OTU_362	0	0	0	0	0	0	0	2.19133	0	0	0	0	0	0	0	0
OTU_257 (Lactococcus lactis subsp. tructae)	0.0523396	0	0	0.025745	0.0185995	0.0374272	0.0438661	0	0	0	0	0.00998752	0	0	0	0
OTU_1895	0	0	0	0	0.111597	0	0	0	0	0	0	0	0	0	0	0
OTU_11 (Brevundimonas mediterranea)	0	0.0205952	0	0	0	0	0	0	0	0	0	0	0	0	0	0
OTU_441 (Blastococcus aggregatus)	0.0209358	0	0.578475	0	0	0	0	0	0	0	0	0	0	0	0	0
OTU_138 (Haematobacter missouriensis)	0	0	0	0	0.0185995	0.0160402	0	0	0	0	0	0	0	0	0	0
OTU_12 (Gemmiger formicilis)	0	0.0154464	0	0.05149	0	0	0.00487401	0	0	0	0	0	0	0.00970167	0	0
OTU_335 (Eggerthella lenta)	0	0	0	0	0.00929973	0	0	0.00423855	0	0	0	0	0	0	0.00499426	0
OTU_589 (Caulobacter segnis)	0	0	0	0.61788	0	0	0	0	0	0	0	0	0	0	0	0
OTU_214 (Comamonas testosteroni)	0.130849	0.308928	1.7202	3.49488	2.61322	0.0160402	0.0536141	0.690883	0	0	0	0.00499376	0.00498355	0.00970167	0	0.0147023
OTU_217	0.0628075	0.0102976	0.00507434	0.0386175	0	0.0908945	0.02437	0.101725	0	0	0	0	0	0	0	0
OTU_2951 (Empedobacter brevis)	0	0	0	0	0	0	0	0	0	0	0	0	0	0	0	0
OTU_2367 (Prevotella amnii)	0	0	0	0	0	0	0.0487401	0	0	0	0	0	0	0	0	0
OTU_27 (Diaphorobacter nitroreducens)	0.19889	0.29863	1.22292	2.92849	1.75765	0.433086	0.029244	1.83105	0	0	0	0.0149813	0.00498355	0.00970167	0	0.00980152
OTU_25 (Eubacterium hallii)	0	0	0.00507434	0.025745	0	0.00534674	0	0.00423855	0	0	0	0.00499376	0	0	0.00499426	0
OTU_122 (Finegoldia magna)	0	0	0	0.025745	0	0	0	0.00423855	0	0	0	0	0	0	0	0
OTU_71 (Bifidobacterium bifidum)	0	0	0	0.00643625	0	0	0	0	0	0	0	0	0	0	0	0.019603
OTU_310	0	0.21625	0.649515	0	1.44146	0.0374272	0.014622	0	0	0	0	0	0	0	0	0
OTU_842	0	0.0102976	0	0	0	0	0	0	0	0	0	0	0	0	0	0
OTU_80	0	0	0	0.00643625	0	0	0	0	0	0	0	0	0	0	0	0.00490076
OTU_682 (Actinomyces massiliensis)	0	0	0.761151	0	0	0	0	0	0	0	0	0	0	0	0	0
OTU_1351	0	0.108125	0	0	0	0.00534674	0	0.00423855	0	0	0	0	0	0	0.00499426	0
OTU_3885	0	0	0.0202974	0	0	0	0	0	0	0	0	0	0	0	0	0
OTU_161	0	0	0	0.00643625	0	0	0	0	0	0	0.00494071	0	0	0	0	0
OTU_1315	0	0	0.177602	0	0	0	0	0	0	0	0	0	0	0	0	0
OTU_2682	0	0	0	0	0	0	0	0	0	0	0	0	0	0	0	0
OTU_698	0	0.0463392	0	0	0	0	0	0	0	0	0	0	0	0	0	0
OTU_3094	0	0	0	0	0	0	0	0	0	0	0	0	0	0	0	0
OTU_36	0	0.0051488	0	0	0	0	0	0.00423855	0	0	0	0	0	0	0	0
OTU_3200	0	0	0	0	0.0185995	0	0	0	0	0	0	0	0	0	0	0
OTU_433 (Propionibacterium granulosum)	0	0	0.0202974	0	0	0	0	0	0	0	0	0	0	0	0	0
OTU_555 (Peptostreptococcus stomatis)	0.00523396	0	0	0.0836712	0	0	0.00487401	0.0890095	0	0	0	0.00998752	0	0	0	0.00490076
OTU_668 (Streptococcus agalactiae)	0	0	0.613995	0	0	0	0.00487401	0	0	0	0	0	0	0	0	0
OTU_14 (Bifidobacterium adolescentis)	0.00523396	0.0102976	0.015223	0.025745	0	0.0160402	0.0438661	0.0381469	0.00502487	0	0.0247036	0.0399501	0.00996711	0.00970167	0.00499426	0.0882137
OTU_166	1.29802	0.937082	0.15223	0.148034	2.67832	0.668342	0	0	0	0	0	0	0	0	0	0
OTU_109	0	0	0	0	0	0	0	0	0	0	0.0148221	0.00499376	0	0	0	0
OTU_659	0	0	0.0456691	0	0	0	0	0	0	0	0	0	0	0	0	0
	100	100	100	100	100	100	100	100	100	100	100	100	100	100	100	100

## Sheet: Genera
	Control 1	Control 2	Control 3	Control 4	Mycosis 1	Mycosis 2	Mycosis 3	Mycosis 4	Envenomation 1	Envenomation 2	Envenomation 3	Envenomation 4	Mycosis+Envenomation 1	Mycosis+Envenomation 2	Mycosis+Envenomation 3	Mycosis+Envenomation 4
Microbacterium	0	0.21625	0.649515	0	1.44146	0.0374272	0.014622	0	0	0	0	0	0	0	0	0
Aquipuribacter	0	0	0.0355204	0	0	0	0	0	0	0	0	0	0	0	0	0
unclassified_Coriobacteriaceae	0	0	0	0.00643625	0	0	0	0	0	0	0	0	0	0	0	0.00490076
Pseudochrobactrum	0	0.0102976	0	0	0	0	0	0	0	0	0	0	0	0	0	0
Cobetia	0	0	0	0	0.0185995	0	0	0	0	0	0	0	0	0	0	0
unclassified_Enterobacteriaceae	0.193656	0.278035	0.847415	4.59548	36.7525	25.0602	37.33	88.3567	93.2164	98.0748	98.0534	85.9026	88.0594	33.0099	47.7251	89.6937
Atopobium	0	0	0	0	0	0	0	0	0	0	0	0	0	0	0	0
Pseudomonas	0.00523396	0.0051488	0.106561	0	0.232493	0.00534674	0	0.0169542	0	0	0	0	0.00996711	0.00485084	0	0
Alistipes	0	0	0	0	0.00929973	0	0	0.00423855	0	0	0	0	0	0	0	0.00490076
unclassified_Saccharibacteria_genera_incertae_sedis	0	0	0	0.0450537	0	0	0.00974801	0	0	0	0	0	0	0	0	0
Veillonella	0	0	0.111635	0	0	0	0.02437	0	0	0	0	0	0	0	0	0
unclassified_Xanthomonadaceae	0.0104679	0	0	0.180215	0	0	0	0	0	0	0	0	0	0	0	0
unclassified_Rhodobacteraceae	0	0	0	0	0	0	0	0	0	0	0	0	0	0	0	0
Bifidobacterium	0.00523396	0.0463392	0.015223	0.0386175	0	0.0160402	0.0438661	0.0508625	0.00502487	0	0.034585	0.0998752	0.00996711	0.00970167	0.00499426	0.117618
Propionibacterium	0.0732754	0.190506	3.26787	0.077235	0.306891	0.213869	0.00487401	1.02997	0	0	0	0	0.00996711	0.00485084	0	0
unclassified_Comamonadaceae	0	0.108125	0	0	0	0.00534674	0	0.00423855	0	0	0	0	0	0	0.00499426	0
unclassified_Methylophilaceae	0	0	0	0.0901075	0.130196	0	0	0	0	0	0	0	0	0	0	0
Blastococcus	0.0209358	0	0.578475	0	0	0	0	0	0	0	0	0	0	0	0	0
Globicatella	0	0.0463392	0	0	0	0	0	0	0	0	0	0	0	0	0	0
Sphingobacterium	0.0157019	0	0	0	0	0	0	0	0	0	0	0	0	0	0	0
Acinetobacter	0.0680415	0.0566368	1.21277	0.624316	0.520785	0.0160402	0.019496	0.135633	0	0	0	0	0	0	0	0
Methanobrevibacter	0	0	0	0	0	0	0	0	0	0	0	0	0.00498355	0	0.00499426	0
Halomonas	0	0.0102976	0	0	0	0	0	0	0	0	0	0	0	0	0	0
Neisseria	0	0	0.0355204	0	0	0	0	0	0	0	0	0	0	0	0	0
Melaminivora	0	0.0205952	0	0	0	0	0	0	0	0	0	0	0	0	0	0.00980152
Methylobacterium	0.146551	0.314077	1.09606	0.167342	0.213894	0.0908945	0.19496	0.93248	0	0.00494903	0	0.019975	0	0.00970167	0	0
Brachybacterium	0	0	0.0253717	0	0	0	0	0	0	0	0	0	0	0	0	0
Ralstonia	0	0	0.0608921	0.0450537	0.427788	0.0213869	0	0.00423855	0	0	0	0	0	0	0	0
unclassified_Actinomycetales	0	0.051488	0.23342	0	0	0	0	0	0	0	0	0	0	0	0	0
Thermus	0	0	0	0	0	0.117628	0	0	0	0	0	0	0	0	0	0
unclassified_Acidobacteria_Gp1	0	0	0	0	0	0	0	0.0211927	0	0	0	0	0	0	0	0
unclassified_Actinobacteria	0	0.118422	0.0101487	0	0	0	0	0	0	0	0	0	0	0	0	0
Pelomonas	0.0209358	0.0720832	0.126858	0	1.26476	0.0213869	0	0	0	0	0	0	0	0	0	0
Actinomyces	0	0	1.22799	0.0386175	0	0.352885	0	0	0	0	0	0	0	0	0	0
Enhydrobacter	0	0.0051488	0	0	1.25546	0	0	0	0	0	0	0	0	0	0	0
Collinsella	0	0.0154464	0.0913381	0	0	0	0.014622	0	0.00502487	0	0.0148221	0	0	0	0	0.00980152
Sphingomonas	0.0314037	0.0051488	0	0	0.464987	0.0481206	0	0.0339084	0	0	0	0	0	0	0	0
Haematobacter	0	0	0	0	0.0185995	0.0160402	0	0	0	0	0	0	0	0	0	0
Solobacterium	0	0	0	0	0	0	0	0	0	0	0.00494071	0	0	0	0	0.00490076
Thermomonas	0.0157019	0	0.0811894	0	0.418488	0	0	0.194973	0	0	0	0	0	0	0	0
Fusobacterium	0	0	0	0.0836712	0	0	0	0.00423855	0	0	0	0	0	0	0	0
Caulobacter	0	0	0	0.61788	0	0	0	0	0	0	0	0	0	0	0	0
Nocardioides	0	0	0	0	0.111597	0	0	0	0	0	0	0	0	0	0	0
Cellvibrio	0	0	0	0	0.771878	0	0	0	0	0	0	0	0	0	0	0
Staphylococcus	0.0314037	0.0102976	0.23342	0	0.0557984	0.0481206	0.0926061	0	0.00502487	0	0	0	0	0	0	0
unclassified_Ruminococcaceae	0	0.0051488	0.00507434	0.0193087	0.00929973	0	0	0.00847709	0	0	0.0197628	0.00998752	0	0	0	0.00490076
Parabacteroides	0	0.0051488	0	0	0	0	0	0	0	0	0	0	0	0	0	0
Sneathia	0	0	0	0	0	0	0.00974801	0	0	0	0	0	0	0	0	0
Streptococcus	0.266932	0.0823808	2.08048	0.173779	0.585883	0.0160402	0.0731101	0.182257	0	0	0	0	0	0	0	0
Anaerostipes	0.00523396	0.0308928	0.0101487	0.0128725	0	0.00534674	0.00487401	0.0169542	0	0	0	0.00998752	0	0	0	0
unclassified_Deltaproteobacteria	0	0	0	0	0.68818	0	0	0	0	0	0	0	0	0	0	0
Treponema	0	0	0	0	0.195294	0	0	0	0	0	0	0	0	0	0	0
unclassified_Bacillaceae_2	0	0	0	0	0	0.080201	0	0	0	0	0	0	0	0	0	0
Alkaliphilus	0	0	0	0	0.260392	0	0	0	0	0	0	0	0	0	0	0
unclassified_Lachnospiraceae	0.00523396	0	0.030446	0.025745	0	0	0.00487401	0	0	0	0.0197628	0	0.00498355	0.00970167	0	0.00490076
Bosea	0	0	0	0.00643625	0	0	0	0	0	0	0	0	0	0	0	0
Serratia	0	0.0051488	0.0202974	3.6751	0	0.080201	0.00487401	0.534057	0	0	0.00988142	0.109863	0.717632	64.8411	36.7477	3.92551
Bacteroides	0	0.0051488	0	0	0	0	0.00974801	0	0	0	0	0.00499376	0	0	0	0
unclassified_Rhodocyclaceae	0	0.0205952	0	0.148034	0	0	0	0	0	0	0	0	0	0	0	0
Brevibacterium	0	0	0	0	0	0	0	0	0	0	0	0	0	0	0	0
Stenotrophomonas	0	0	0.0964124	0.135161	0.0278992	0	0	0.152588	0	0	0	0	0	0	0	0
Finegoldia	0	0	0	0.025745	0	0	0	0.00423855	0	0	0	0	0	0	0	0
Diaphorobacter	0.19889	0.29863	1.22292	2.92849	1.75765	0.433086	0.029244	1.83105	0	0	0	0.0149813	0.00498355	0.00970167	0	0.00980152
Providencia	0	0.0051488	0	0	0	0.00534674	0	0	0	0	0	0	0	0	0	0
Fusicatenibacter	0	0.0411904	0	0	0	0	0	0	0	0	0	0	0	0	0	0
Porphyromonas	0.00523396	0	0	0.025745	0.00929973	0	0	0.0805324	0	0	0.0197628	0	0	0.00485084	0	0
Bacillus	0.0366377	0.262589	0.791597	0.765914	3.15261	0.117628	0.116976	2.40326	0.0200995	0	0	0.00499376	0	0.00485084	0	0
Faecalibacterium	0.00523396	0	0.0101487	0.0579262	0	0.00534674	0.014622	0.0211927	0	0	0.00494071	0.0149813	0.00498355	0	0	0.0392061
Eggerthella	0	0	0	0	0.00929973	0	0	0.00423855	0	0	0	0	0	0	0.00499426	0
unclassified_Bradyrhizobiaceae	0.00523396	0	0.111635	0.0901075	0	0.106935	0	0	0	0	0	0	0	0	0	0
Holdemanella	0	0	0	0	0	0	0.014622	0	0	0	0	0	0	0	0	0
Lachnospiracea_incertae_sedis	0	0	0.00507434	0.025745	0	0.00534674	0	0.00423855	0	0	0	0.00499376	0	0	0.00499426	0
Atopostipes	0	0	0	0	2.20404	0	0	0	0	0	0	0	0	0	0	0
Parvimonas	0	0.0308928	0	0	0	0	0	0.046624	0	0	0.00494071	0	0	0	0	0
Comamonas	0.130849	0.308928	1.7202	3.49488	2.61322	0.0160402	0.0536141	0.690883	0	0	0	0.00499376	0.00498355	0.00970167	0	0.0147023
Micrococcus	0.125615	0	0.015223	0	0.0185995	0	0.0536141	1.34786	0	0	0	0.00499376	0	0	0	0
unclassified_Bacillales	0	0	0	0	0.00929973	0	0	0	0	0	0	0	0	0	0	0
Aerococcus	0	0.0463392	0	0	0	0	0	0	0	0	0	0	0	0	0	0
Corynebacterium	0	0.0308928	0.563252	0	0.0743978	0	0	0	0	0	0	0	0	0	0	0
Enterococcus	96.7916	95.6956	80.3319	79.8481	35.8226	72.2718	61.6026	1.32666	6.7484	1.90537	1.76877	13.7428	11.1532	2.05675	15.4922	6.12595
Angustibacter	0.0366377	0	0	0	0	0	0	0	0	0	0	0	0	0	0	0
Ruminococcus	0	0.0102976	0	0.00643625	0	0	0	0	0	0	0	0	0	0.00485084	0	0
Azospira	0	0	0	0.482719	0	0	0	0	0	0	0	0	0	0	0	0
Empedobacter	0	0	0	0	0	0	0	0	0	0	0	0	0	0	0	0
Coprococcus	0.0104679	0.0102976	0	0	0	0	0	0.00423855	0	0	0	0	0.00996711	0	0.00499426	0.00490076
Peptococcus	0	0	0	0	0	0	0	0.00423855	0	0	0	0.00998752	0	0	0	0
Clostridium_sensu_stricto	0	0	0	0.00643625	0	0	0	0	0	0	0.00494071	0	0	0	0	0
Acidovorax	0.0261698	0.247142	1.31933	0.437665	0.725379	0	0.02437	0.220404	0	0	0	0	0	0	0	0.00490076
Niabella	0	0	0.11671	0	0	0	0	0	0	0	0	0	0	0	0	0
Brevundimonas	0	0.0205952	0	0	0	0	0	0	0	0	0	0	0	0	0	0
Lactobacillus	0.0575735	0	0.106561	0.0193087	0.557984	0	0	0	0	0	0	0	0	0	0	0
Skermanella	0	0	0	0	0	0	0	0	0	0	0	0	0	0	0	0
Intestinibacter	0	0	0	0	0	0	0	0.00423855	0	0	0	0	0	0	0	0
Escherichia/Shigella	0	0	0	0	0	0	0	0.0296698	0	0	0	0	0	0	0	0
unclassified_Bacteria	1.29802	0.937082	0.492211	0.148034	2.67832	0.668342	0	0	0	0	0	0	0	0	0	0
Novosphingobium	0	0	0	0	0.158095	0	0	0	0	0	0	0	0	0	0	0
Gemmiger	0.0104679	0.0411904	0	0.0579262	0	0	0.00974801	0.00847709	0	0	0	0	0	0.00970167	0	0
Amaricoccus	0	0	0	0	0	0	0	0	0	0	0	0	0	0	0	0
Peptostreptococcus	0.00523396	0	0	0.0836712	0	0	0.00487401	0.0890095	0	0	0	0.00998752	0	0	0	0.00490076
unclassified_Gp3	0	0	0	0.0193087	0	0	0	0	0	0	0	0	0	0	0	0
unclassified_Neisseriaceae	0	0.0823808	0	0	0	0	0	0	0	0	0	0	0	0	0	0
Romboutsia	0	0	0	0	0	0	0	0	0	0	0.00494071	0	0	0	0.00499426	0
unclassified_Staphylococcaceae	0	0	0	0	0.139496	0	0	0	0	0	0	0	0	0	0	0
Flaviflexus	0	0	0	0	0	0	0	0.0551011	0	0	0	0	0	0	0	0
Bdellovibrio	0.00523396	0	0	0	0	0	0	0	0	0	0	0	0	0	0	0
Sphingopyxis	0	0	0	0.025745	0	0	0	0	0	0	0	0	0	0	0	0
Cloacibacterium	0.130849	0.113274	0.740854	0.521336	2.52023	0.0695076	0	0.110202	0	0	0	0.00499376	0	0	0	0
unclassified_Veillonellaceae	0	0	0	0	0	0	0.02437	0	0	0	0	0	0	0	0	0
Aquabacterium	0.0261698	0	0	0	0.111597	0	0	0	0	0	0	0	0	0	0	0
Pseudoxanthomonas	0	0	0.030446	0	1.14387	0	0	0	0	0	0	0	0	0	0	0
Lactococcus	0.120381	0.025744	0	0.0450537	0.0743978	0.0374272	0.131598	0	0	0	0	0.00998752	0	0	0	0
unclassified_Flavobacteriaceae	0.0575735	0.0102976	0.11671	0	0	0	0	0	0	0	0	0	0	0	0	0
Hyphomicrobium	0	0	0	0.05149	0	0	0	0	0	0	0	0	0	0	0	0
Massilia	0	0	0	0	0.0278992	0	0	0	0	0	0	0	0	0	0	0
unclassified_Clostridiales	0	0.0411904	0	0.0128725	0	0	0	0.00423855	0	0	0.0148221	0.00998752	0	0	0	0
Dialister	0	0	0	0	0	0	0	0.00423855	0	0	0	0	0	0	0	0.00490076
Prevotella	0	0.0051488	0.015223	0.0128725	0.00929973	0.0106935	0.0633621	0.0211927	0	0.0148471	0.0197628	0.00499376	0.00498355	0.00970167	0	0.00980152

## Sheet: Families
	Control 1	Control 2	Control 3	Control 4	Mycosis 1	Mycosis 2	Mycosis 3	Mycosis 4	Envenomation 1	Envenomation 2	Envenomation 3	Envenomation 4	Mycosis+Envenomation 1	Mycosis+Envenomation 2	Mycosis+Envenomation 3	Mycosis+Envenomation 4
Dermabacteraceae	0	0	0.0253717	0	0	0	0	0	0	0	0	0	0	0	0	0
Bradyrhizobiaceae	0.00523396	0	0.111635	0.0965437	0	0.106935	0	0	0	0	0	0	0	0	0	0
Bacillaceae_2	0	0	0	0	0	0.080201	0	0	0	0	0	0	0	0	0	0
Enterobacteriaceae	0.193656	0.288333	0.867712	8.27058	36.7525	25.1457	37.3349	88.9204	93.2164	98.0748	98.0632	86.0125	88.777	97.8511	84.4729	93.6192
Chitinophagaceae	0	0	0.11671	0	0	0	0	0	0	0	0	0	0	0	0	0
Ruminococcaceae	0.0157019	0.0566368	0.015223	0.141597	0.00929973	0.00534674	0.02437	0.0381469	0	0	0.0247036	0.0249688	0.00498355	0.0145525	0	0.0441068
Carnobacteriaceae	0	0	0	0	2.20404	0	0	0	0	0	0	0	0	0	0	0
Corynebacteriaceae	0	0.0308928	0.563252	0	0.0743978	0	0	0	0	0	0	0	0	0	0	0
Coriobacteriaceae	0	0.0154464	0.0913381	0.00643625	0.00929973	0	0.014622	0.00423855	0.00502487	0	0.0148221	0	0	0	0.00499426	0.0147023
Halomonadaceae	0	0.0102976	0	0	0.0185995	0	0	0	0	0	0	0	0	0	0	0
Xanthomonadaceae	0.0261698	0	0.208048	0.315376	1.59025	0	0	0.347561	0	0	0	0	0	0	0	0
unclassified_Actinomycetales	0	0.051488	0.23342	0	0	0	0	0	0	0	0	0	0	0	0	0
unclassified_Acidobacteria_Gp1	0	0	0	0	0	0	0	0.0211927	0	0	0	0	0	0	0	0
Aerococcaceae	0	0.0926784	0	0	0	0	0	0	0	0	0	0	0	0	0	0
unclassified_Actinobacteria	0	0.118422	0.0101487	0	0	0	0	0	0	0	0	0	0	0	0	0
Nocardioidaceae	0	0	0	0	0.111597	0	0	0	0	0	0	0	0	0	0	0
Moraxellaceae	0.0680415	0.0617856	1.21277	0.624316	1.77625	0.0160402	0.019496	0.135633	0	0	0	0	0	0	0	0
Peptococcaceae_1	0	0	0	0	0	0	0	0.00423855	0	0	0	0.00998752	0	0	0	0
Neisseriaceae	0	0.0823808	0.0355204	0	0	0	0	0	0	0	0	0	0	0	0	0
unclassified_Bacteria	1.29802	0.937082	0.492211	0.148034	2.67832	0.668342	0	0	0	0	0	0	0	0	0	0
Veillonellaceae	0	0	0.111635	0	0	0	0.0487401	0.00423855	0	0	0	0	0	0	0	0.00490076
Rikenellaceae	0	0	0	0	0.00929973	0	0	0.00423855	0	0	0	0	0	0	0	0.00490076
Erysipelotrichaceae	0	0	0	0	0	0	0.014622	0	0	0	0.00494071	0	0	0	0	0.00490076
Leptotrichiaceae	0	0	0	0	0	0	0.00974801	0	0	0	0	0	0	0	0	0
Bacteroidaceae	0	0.0051488	0	0	0	0	0.00974801	0	0	0	0	0.00499376	0	0	0	0
unclassified_Saccharibacteria_genera_incertae_sedis	0	0	0	0.0450537	0	0	0.00974801	0	0	0	0	0	0	0	0	0
Bdellovibrionaceae	0.00523396	0	0	0	0	0	0	0	0	0	0	0	0	0	0	0
Rhodospirillaceae	0	0	0	0	0	0	0	0	0	0	0	0	0	0	0	0
Enterococcaceae	96.7916	95.6956	80.3319	79.8481	35.8226	72.2718	61.6026	1.32666	6.7484	1.90537	1.76877	13.7428	11.1532	2.05675	15.4922	6.12595
Brucellaceae	0	0.0102976	0	0	0	0	0	0	0	0	0	0	0	0	0	0
unclassified_Gp3	0	0	0	0.0193087	0	0	0	0	0	0	0	0	0	0	0	0
Pseudomonadaceae	0.00523396	0.0051488	0.106561	0	1.00437	0.00534674	0	0.0169542	0	0	0	0	0.00996711	0.00485084	0	0
Bifidobacteriaceae	0.00523396	0.0463392	0.015223	0.0386175	0	0.0160402	0.0438661	0.0508625	0.00502487	0	0.034585	0.0998752	0.00996711	0.00970167	0.00499426	0.117618
Lachnospiraceae	0.0209358	0.0823808	0.0456691	0.0643625	0	0.0106935	0.00974801	0.0254313	0	0	0.0197628	0.0149813	0.0149507	0.00970167	0.00998851	0.00980152
Methylophilaceae	0	0	0	0.0901075	0.130196	0	0	0	0	0	0	0	0	0	0	0
Propionibacteriaceae	0.0732754	0.190506	3.26787	0.077235	0.306891	0.213869	0.00487401	1.02997	0	0	0	0	0.00996711	0.00485084	0	0
Clostridiales_Incertae_Sedis_XI	0	0.0308928	0	0.025745	0	0	0	0.0508625	0	0	0.00494071	0	0	0	0	0
Rhodocyclaceae	0	0.0205952	0	0.630752	0	0	0	0	0	0	0	0	0	0	0	0
Micrococcaceae	0.125615	0	0.015223	0	0.0185995	0	0.0536141	1.34786	0	0	0	0.00499376	0	0	0	0
Sphingobacteriaceae	0.0157019	0	0	0	0	0	0	0	0	0	0	0	0	0	0	0
Actinomycetaceae	0	0	1.22799	0.0386175	0	0.352885	0	0.0551011	0	0	0	0	0	0	0	0
Streptococcaceae	0.387313	0.108125	2.08048	0.218832	0.660281	0.0534674	0.204708	0.182257	0	0	0	0.00998752	0	0	0	0
Rhodobacteraceae	0	0	0	0	0.0185995	0.0160402	0	0	0	0	0	0	0	0	0	0
unclassified_Bacillales	0	0	0	0	0.00929973	0	0	0	0	0	0	0	0	0	0	0
Oxalobacteraceae	0	0	0	0	0.0278992	0	0	0	0	0	0	0	0	0	0	0
Clostridiaceae_1	0	0	0	0.00643625	0	0	0	0	0	0	0.00494071	0	0	0	0	0
Burkholderiales_incertae_sedis	0.0261698	0	0	0	0.111597	0	0	0	0	0	0	0	0	0	0	0
Porphyromonadaceae	0.00523396	0.0051488	0	0.025745	0.00929973	0	0	0.0805324	0	0	0.0197628	0	0	0.00485084	0	0
Methanobacteriaceae	0	0	0	0	0	0	0	0	0	0	0	0	0.00498355	0	0.00499426	0
Bacillaceae_1	0.0366377	0.262589	0.791597	0.765914	3.15261	0.117628	0.116976	2.40326	0.0200995	0	0	0.00499376	0	0.00485084	0	0
Microbacteriaceae	0	0.21625	0.649515	0	1.44146	0.0374272	0.014622	0	0	0	0	0	0	0	0	0
Sphingomonadaceae	0.0314037	0.0051488	0	0.025745	0.623082	0.0481206	0	0.0339084	0	0	0	0	0	0	0	0
Comamonadaceae	0.376845	1.0555	4.3893	6.86104	6.36102	0.475859	0.107228	2.74658	0	0	0	0.019975	0.00996711	0.0194033	0.00499426	0.0392061
Lactobacillaceae	0.0575735	0	0.106561	0.0193087	0.557984	0	0	0	0	0	0	0	0	0	0	0
Hyphomicrobiaceae	0	0	0	0.05149	0	0	0	0	0	0	0	0	0	0	0	0
Staphylococcaceae	0.0314037	0.0102976	0.23342	0	0.195294	0.0481206	0.0926061	0	0.00502487	0	0	0	0	0	0	0
Brevibacteriaceae	0	0	0	0	0	0	0	0	0	0	0	0	0	0	0	0
Flavobacteriaceae	0.188422	0.123571	0.857563	0.521336	2.52023	0.0695076	0	0.110202	0	0	0	0.00499376	0	0	0	0
Methylobacteriaceae	0.146551	0.314077	1.09606	0.167342	0.213894	0.0908945	0.19496	0.93248	0	0.00494903	0	0.019975	0	0.00970167	0	0
Intrasporangiaceae	0	0	0.0355204	0	0	0	0	0	0	0	0	0	0	0	0	0
Caulobacteraceae	0	0.0205952	0	0.61788	0	0	0	0	0	0	0	0	0	0	0	0
Thermaceae	0	0	0	0	0	0.117628	0	0	0	0	0	0	0	0	0	0
Fusobacteriaceae	0	0	0	0.0836712	0	0	0	0.00423855	0	0	0	0	0	0	0	0
Peptostreptococcaceae	0.00523396	0	0	0.0836712	0	0	0.00487401	0.093248	0	0	0.00494071	0.00998752	0	0	0.00499426	0.00490076
Geodermatophilaceae	0.0209358	0	0.578475	0	0	0	0	0	0	0	0	0	0	0	0	0
unclassified_Deltaproteobacteria	0	0	0	0	0.68818	0	0	0	0	0	0	0	0	0	0	0
Spirochaetaceae	0	0	0	0	0.195294	0	0	0	0	0	0	0	0	0	0	0
Kineosporiaceae	0.0366377	0	0	0	0	0	0	0	0	0	0	0	0	0	0	0
Prevotellaceae	0	0.0051488	0.015223	0.0128725	0.00929973	0.0106935	0.0633621	0.0211927	0	0.0148471	0.0197628	0.00499376	0.00498355	0.00970167	0	0.00980152
unclassified_Clostridiales	0	0.0411904	0	0.0128725	0	0	0	0.00423855	0	0	0.0148221	0.00998752	0	0	0	0
Burkholderiaceae	0	0	0.0608921	0.0450537	0.427788	0.0213869	0	0.00423855	0	0	0	0	0	0	0	0
Clostridiaceae_2	0	0	0	0	0.260392	0	0	0	0	0	0	0	0	0	0	0

## Sheet: Phyla
	Control 1	Control 2	Control 3	Control 4	Mycosis 1	Mycosis 2	Mycosis 3	Mycosis 4	Envenomation 1	Envenomation 2	Envenomation 3	Envenomation 4	Mycosis+Envenomation 1	Mycosis+Envenomation 2	Mycosis+Envenomation 3	Mycosis+Envenomation 4
Fusobacteria	0	0	0	0.0836712	0	0	0.00974801	0.00423855	0	0	0	0	0	0	0	0
Candidatus_Saccharibacteria	0	0	0	0.0450537	0	0	0.00974801	0	0	0	0	0	0	0	0	0
Actinobacteria	0.261698	0.669344	6.71335	0.160906	1.96224	0.620221	0.131598	2.48803	0.0100497	0	0.0494071	0.104869	0.0199342	0.0145525	0.00998851	0.132321
Firmicutes	97.3464	96.3804	83.7164	81.1868	42.8718	72.5873	62.1192	4.13258	6.77353	1.90537	1.84783	13.8277	11.1731	2.08586	15.5072	6.19456
Proteobacteria	0.884539	1.87416	8.0885	17.7962	49.7443	25.9263	37.6566	93.1378	93.2164	98.0798	98.0632	86.0524	88.797	97.885	84.4779	93.6584
Bacteroidetes	0.209358	0.139018	0.989496	0.559954	2.54813	0.080201	0.0731101	0.216166	0	0.0148471	0.0395257	0.0149813	0.00498355	0.0145525	0	0.0147023
Deinococcus-Thermus	0	0	0	0	0	0.117628	0	0	0	0	0	0	0	0	0	0
Euryarchaeota	0	0	0	0	0	0	0	0	0	0	0	0	0.00498355	0	0.00499426	0
Spirochaetes	0	0	0	0	0.195294	0	0	0	0	0	0	0	0	0	0	0
unclassified_Bacteria	1.29802	0.937082	0.492211	0.148034	2.67832	0.668342	0	0	0	0	0	0	0	0	0	0
Acidobacteria	0	0	0	0.0193087	0	0	0	0.0211927	0	0	0	0	0	0	0	0

## Sheet: CFU
	CFU per midgut
	Replicates	Control	Mycosis	Envenomation	Mycosis + Envenomation
Enterococcus	1	805556	5.58333e+06	1.59167e+07	9.05556e+06
	2	555556	8.55556e+06	1.26944e+07	4.66667e+06
	3	625000	1.30556e+06	1750000	5.89167e+07
	4	311111	15500000	1.78889e+07	5.09681e+08
	5	194444	83333.3	166667	7.16667e+06
	6	61111.1	2.19444e+06	4.77371e+08	4.33333e+06
	7	4.80596e+07	444444	2.32222e+07	1.41667e+07
Enterobacter	1	833333	1.38889e+06	666667	2.35556e+07
	2	83333.3	1.41667e+06	1.11111e+06	45500000
	3	125000	1750000	10500000	1.32778e+07
	4	541667	2.66667e+06	26000000	2.14167e+07
	5	744444	2125000	1.42222e+06	3.19167e+07
	6	483333	494444	9.22487e+07	6.38889e+06
	7	1.81111e+06	33333.3	2.68521e+07	2.23889e+07
	8	450000	16666.7	24674905	3.38889e+06
	9	544444	1.47222e+06	2.64489e+07	27250000
Serratia	1	166667	722222	208333	388889
	2	125000	250000	416667	666667
	3	166667	283333	166667	611111

## Sheet: Gene expression
Galiomycin
	24 h					72 h
Replicates	Control	Mycosis	Envenomation	Mycosis + Envenomation		Control	Mycosis	Envenomation	Mycosis + Envenomation
1	1.56	1.68	12.08	8.86		1.18	1.1	3.93	8.77
2	0.72	0.69	9.55	6.8		0.83	1.94	3.04	13.96
3	0.89	3.52	12.33	5.57		1.02	0.54	5.81	17.57
4	0.67	0.89	3.19	3.64		1.27	4.19	5.78	4.9
5	1.28	1.05	2.61	3.63		0.64	4.2	13.04	10.77
6	1.19	2.75	6.18	2.28		1.25	10.48	4.25	6.63
Gallerimycin
	24 h					72 h
Replicates	Control	Mycosis	Envenomation	Mycosis + Envenomation		Control	Mycosis	Envenomation	Mycosis + Envenomation
	1.5	1.9	7.89	8.55		1.08	1.25	25.49	6.24
	0.85	0.59	6.92	6.58		0.82	2.21	2.64	10.1
	0.79	2.32	6.83	5.2		1.14	0.61	3.69	12.69
	0.68	0.99	3.04	4.76		0.87	7.28	12.45	7.9
	1.23	1.8	3.64	5.09		0.46	8.33	3.11	21.12
	1.21	2.4	7.89	2.98		2.43	19.82	8.37	13.4
Gloverin
	24 h					72 h
Replicates	Control	Mycosis	Envenomation	Mycosis + Envenomation		Control	Mycosis	Envenomation	Mycosis + Envenomation
1	1.33	0.97	3.44	10.46		0.73	1.34	1.18	7.47
2	0.62	0.13	2.3	2.04		0.97	291.39	130.97	6228.04
3	1.21	2.05	0.78	1.89		1.4	0.67	2.13	11.93
4	0.83	0.44	4.39	104.99		1.76	1.96	2.25	49.05
5	2.66	0.98	2.9	5.39		0.38	61.1	77.34	3402.99
6	0.45	2.75	1.56	1.9		1.51	40.41	11.74	7687.64
IMPI
	24 h					72 h
Replicates	Control	Mycosis	Envenomation	Mycosis + Envenomation		Control	Mycosis	Envenomation	Mycosis + Envenomation
1	2.47	0.84	20.19	26.13		1.24	12.85	21.69	30.03
2	0.58	0.5	29.35	34.07		0.26	3.25	2.09	3.58
3	0.7	2.14	30.04	17.82		3.03	0.13	1.91	5.06
4	0.5	0.72	19.74	20.35		1.11	5.9	42.23	57.68
5	1.19	1.28	14.88	8.33		0.62	11.16	64.5	35.14
6	1.66	4.38	36.97	12.84		1.46	1.46	3.37	2.74
HSP90
	24 h					72 h
Replicates	Control	Mycosis	Envenomation	Mycosis + Envenomation		Control	Mycosis	Envenomation	Mycosis + Envenomation
1	0.98	0.78	0.92	0.87		1.12	0.76	0.65	0.63
2	1	1.06	1.02	1.04		0.85	0.64	0.66	0.65
3	1.02	0.84	0.84	1.11		1.06	1.1	0.53	0.98
4	0.75	1.34	0.66	0.76		0.89	1.44	0.78	0.51
5	1.23	1.62	0.58	0.46		0.83	1.16	0.81	0.55
6	1.07	0.77	0.7	0.58		1.35	1.3	1.2	0.41
Contig 15362
	24 h					72 h
Replicates	Control	Mycosis	Envenomation	Mycosis + Envenomation		Control	Mycosis	Envenomation	Mycosis + Envenomation
1	1.1	0.99	0.88	1.17		1.19	0.86	0.59	0.76
2	0.98	1.12	0.79	0.99		0.89	0.94	0.66	0.8
3	0.93	0.79	0.87	1.02		0.94	0.96	0.84	0.76
4	0.78	0.75	0.64	0.57		0.76	1.36	1.35	0.51
5	1.05	1.04	0.47	0.5		1	1.3	1.63	0.65
6	1.21	1.65	0.56	0.7		1.32	0.99	1.49	0.58
Contig 17373
	24 h					72 h
Replicates	Control	Mycosis	Envenomation	Mycosis + Envenomation		Control	Mycosis	Envenomation	Mycosis + Envenomation
1	1.07	0.82	0.82	0.61		1.16	0.52	0.82	0.67
2	0.92	0.79	0.79	0.81		1.26	0.67	0.69	0.91
3	1.03	0.89	0.89	1.19		0.68	0.84	0.69	0.79
4	0.88	1.44	0.76	0.63		1.16	0.63	0.51	0.18
5	0.82	2.24	0.6	0.72		0.84	0.47	0.53	0.24
6	1.37	1.45	0.81	0.66		1.03	0.59	0.45	0.14
Contig 20582
	24 h					72 h
Replicates	Control	Mycosis	Envenomation	Mycosis + Envenomation		Control	Mycosis	Envenomation	Mycosis + Envenomation
1	1.28	0.84	0.71	1.06		1.22	0.49	0.37	0.36
2	0.98	0.96	0.6	0.79		1.35	0.47	0.55	0.39
3	0.81	0.61	0.54	0.84		0.61	0.66	0.5	0.48
4	0.63	1.71	0.65	0.84		1.23	0.91	0.91	0.28
5	0.93	2.66	0.57	0.63		0.87	1.1	1.1	0.37
6	1.7	0.95	0.66	0.81		0.93	1.12	1.12	0.34

## Sheet: Bioassay
a - event data, b - censored data
Enterococcus		Enterobacter		Serratia		Bb+Enterococcus		Bb+Enterobacter		Bb+Serratia		Bb		Control
3	a	2	a	3	a	1	a	3	a	3	a	2	a	3	a
3	a	3	a	4	a	2	a	3	a	3	a	3	a	3	a
3	a	3	a	4	a	3	a	3	a	3	a	3	a	4	a
3	a	3	a	4	a	3	a	3	a	3	a	3	a	4	a
4	a	4	a	4	a	3	a	3	a	3	a	3	a	6	a
4	a	4	a	6	a	3	a	3	a	3	a	3	a	10	a
6	a	6	a	6	a	3	a	3	a	3	a	3	a	10	a
8	a	6	a	8	a	3	a	3	a	3	a	4	a	10	b
10	a	6	a	8	a	3	a	3	a	3	a	4	a	10	b
10	b	8	a	8	a	3	a	3	a	3	a	4	a	10	b
10	b	10	a	8	a	3	a	3	a	3	a	4	a	10	b
10	b	10	a	10	b	3	a	3	a	3	a	4	a	10	b
10	b	10	b	10	b	3	a	3	a	3	a	4	a	10	b
10	b	10	b	10	b	3	a	3	a	3	a	4	a	10	b
10	b	10	b	10	b	3	a	3	a	3	a	4	a	10	b
10	b	10	b	10	b	3	a	3	a	3	a	4	a	10	b
10	b	10	b	10	b	3	a	3	a	3	a	4	a	10	b
10	b	10	b	10	b	3	a	3	a	3	a	4	a	10	b
10	b	10	b	10	b	3	a	3	a	3	a	5	a	10	b
10	b	10	b	10	b	3	a	3	a	3	a	5	a	10	b
10	b	10	b	10	b	3	a	3	a	3	a	5	a	10	b
10	b	10	b	10	b	3	a	3	a	3	a	5	a	10	b
10	b	10	b	10	b	3	a	3	a	3	a	5	a	10	b
10	b	10	b	10	b	3	a	3	a	3	a	5	a	10	b
10	b	10	b	10	b	3	a	3	a	3	a	5	a	10	b
10	b	10	b	10	b	3	a	3	a	3	a	5	a	10	b
10	b	10	b	10	b	3	a	3	a	3	a	5	a	10	b
10	b	10	b	10	b	3	a	3	a	3	a	6	a	10	b
10	b	10	b	10	b	3	a	3	a	3	a	6	a	10	b
10	b	10	b	10	b	3	a	3	a	3	a	6	a	10	b
10	b	10	b	10	b	3	a	3	a	3	a	6	a	10	b
10	b	10	b	10	b	3	a	3	a	3	a	6	a	10	b
10	b	10	b	10	b	3	a	3	a	3	a	6	a	10	b
10	b	10	b	10	b	3	a	3	a	3	a	6	a	10	b
10	b	10	b	10	b	3	a	3	a	3	a	6	a	10	b
10	b	10	b	10	b	3	a	3	a	3	a	6	a	10	b
10	b	10	b	10	b	3	a	3	a	3	a	6	a	10	b
10	b	10	b	10	b	3	a	3	a	3	a	6	a	10	b
10	b	10	b	10	b	3	a	3	a	3	a	6	a	10	b
10	b	10	b	10	b	3	a	3	a	3	a	6	a	10	b
10	b	10	b	10	b	3	a	3	a	3	a	6	a	10	b
10	b	10	b	10	b	3	a	3	a	3	a	6	a	10	b
10	b	10	b	10	b	3	a	3	a	3	a	6	a	10	b
10	b	10	b	10	b	3	a	3	a	3	a	6	a	10	b
10	b	10	b	10	b	4	a	3	a	3	a	6	a	10	b
10	b	10	b	10	b	4	a	3	a	3	a	6	a	10	b
10	b	10	b	10	b	4	a	4	a	4	a	6	a	10	b
10	b	10	b	10	b	4	a	4	a	4	a	6	a	10	b
10	b	10	b	10	b	4	a	4	a	4	a	6	a	10	b
10	b	10	b	10	b	4	a	4	a	4	a	7	a	10	b
10	b	10	b	10	b	4	a	4	a	4	a	7	a	10	b
10	b	10	b	10	b	4	a	4	a	4	a	7	a	10	b
10	b	10	b	10	b	4	a	4	a	4	a	7	a	10	b
10	b	10	b	10	b	4	a	4	a	4	a	7	a	10	b
10	b	10	b	10	b	4	a	4	a	4	a	7	a	10	b
10	b	10	b	10	b	4	a	4	a	4	a	8	a	10	b
10	b	10	b	10	b	4	a	4	a	4	a	8	a	10	b
10	b	10	b	10	b	4	a	4	a	4	a	8	a	10	b
10	b	10	b	10	b	4	a	4	a	4	a	8	a	10	b
10	b	10	b	10	b	4	a	4	a	4	a	8	a	10	b
10	b	10	b	10	b	4	a	4	a	4	a	8	a	10	b
10	b	10	b	10	b	4	a	4	a	4	a	8	a	10	b
10	b	10	b	10	b	4	a	4	a	4	a	8	a	10	b
10	b	10	b	10	b	4	a	4	a	4	a	8	a	10	b
10	b	10	b	10	b	4	a	4	a	4	a	9	a	10	b
10	b	10	b	10	b	4	a	4	a	5	a	9	a	10	b
10	b	10	b	10	b	4	a	4	a	5	a	9	a	10	b
10	b	10	b	10	b	5	a	4	a	5	a	9	a	10	b
10	b	10	b	10	b	5	a	4	a	5	a	9	a	10	b
10	b	10	b	10	b	5	a	4	a	5	a	9	a	10	b
10	b	10	b	10	b	5	a	5	a	5	a	9	a	10	b
10	b	10	b	10	b	5	a	5	a	5	a	9	a
10	b	10	b	10	b	5	a	5	a	5	a	9	a
10	b	10	b	10	b	5	a	5	a	5	a	9	a
10	b	10	b	10	b	5	a	5	a	5	a	10	a
10	b	10	b	10	b	5	a	5	a	5	a	10	a
10	b	10	b	10	b	5	a	5	a	5	a	10	a
10	b	10	b	10	b	5	a	5	a	5	a	10	a
10	b	10	b	10	b	6	a	5	a	5	a	10	a
10	b	10	b	10	b	6	a	5	a	5	a	10	a
10	b	10	b	10	b	6	a	5	a	5	a	10	a
10	b	10	b	10	b	6	a	5	a	5	a	10	b
10	b	10	b	10	b	6	a	6	a	5	a	10	b
10	b	10	b	10	b	6	a	6	a	5	a	10	b
10	b	10	b	10	b	6	a	6	a	5	a	10	b
10	b	10	b	10	b	6	a	6	a	5	a	10	b
10	b	10	b	10	b	6	a	6	a	5	a	10	b
10	b	10	b	10	b	6	a	6	a	5	a	10	b
10	b	10	b	10	b	6	a	6	a	5	a	10	b
10	b	10	b	10	b	6	a	6	a	6	a	10	b
10	b	10	b	10	b	6	a	6	a	6	a	10	b
10	b	10	b	10	b	6	a	6	a	6	a	10	b
10	b	10	b	10	b	6	a	6	a	6	a	10	b
10	b	10	b	10	b	6	a	6	a	6	a	10	b
10	b	10	b	10	b	6	a	6	a	6	a	10	b
10	b	10	b	10	b	6	a	6	a	6	a	10	b
10	b	10	b	10	b	7	a	6	a	6	a	10	b
10	b	10	b	10	b	7	a	6	a	6	a	10	b
10	b	10	b	10	b	7	a	6	a	6	a	10	b
10	b	10	b	10	b	7	a	6	a	6	a	10	b
10	b	10	b	10	b	7	a	6	a	6	a	10	b
10	b	10	b	10	b	7	a	6	a	6	a	10	b
10	b	10	b	10	b	7	a	6	a	6	a	10	b
10	b	10	b	10	b	7	a	7	a	6	a	10	b
10	b	10	b	10	b	7	a	7	a	6	a	10	b
10	b	10	b	10	b	7	a	7	a	6	a	10	b
10	b	10	b	10	b	7	a	7	a	6	a	10	b
10	b	10	b	10	b	7	a	7	a	6	a	10	b
10	b	10	b	10	b	7	a	7	a	6	a	10	b
10	b	10	b	10	b	7	a	7	a	6	a	10	b
10	b	10	b	10	b	7	a	7	a	6	a	10	b
10	b	10	b	10	b	7	a	7	a	6	a	10	b
10	b	10	b	10	b	8	a	7	a	6	a	10	b
10	b	10	b	10	b	8	a	7	a	6	a	10	b
10	b	10	b	10	b	9	a	7	a	6	a	10	b
10	b	10	b	10	b	9	a	7	a	6	a	10	b
10	b	10	b	10	b	9	a	7	a	6	a	10	b
10	b	10	b	10	b	9	a	7	a	6	a	10	b
10	b	10	b	10	b	9	a	7	a	6	a	10	b
10	b	10	b	10	b	9	a	8	a	6	a	10	b
10	b	10	b	10	b	9	a	8	a	6	a	10	b
10	b	10	b	10	b	9	a	8	a	6	a	10	b
10	b	10	b	10	b	10	a	8	a	6	a	10	b
10	b	10	b	10	b	10	a	8	a	6	a	10	b
10	b	10	b	10	b	10	a	8	a	6	a	10	b
10	b	10	b	10	b	10	a	8	a	6	a	10	b
10	b	10	b	10	b	10	b	9	a	7	a	10	b
10	b	10	b	10	b	10	b	9	a	7	a	10	b
10	b	10	b	10	b	10	b	9	a	7	a	10	b
10	b	10	b	10	b	10	b	10	a	7	a	10	b
10	b	10	b	10	b	10	b	10	a	7	a	10	b
10	b	10	b	10	b	10	b	10	a	7	a	10	b
10	b	10	b	10	b	10	b	10	a	7	a	10	b
10	b	10	b	10	b	10	b	10	a	7	a	10	b
10	b	10	b	10	b	10	b	10	a	7	a	10	b
10	b	10	b			10	b	10	b	7	a	10	b
10	b	10	b			10	b	10	b	7	a	10	b
10	b					10	b	10	b	7	a	10	b
10	b					10	b	10	b	7	a	10	b
10	b					10	b	10	b	8	a	10	b
						10	b	10	b	8	a	10	b
						10	b	10	b	8	a	10	b
						10	b	10	b	8	a	10	b
						10	b	10	b	8	a	10	b
						10	b	10	b	9	a	10	b
						10	b	10	b	9	a	10	b
						10	b	10	b	9	a	10	b
						10	b	10	b	9	a	10	b
						10	b	10	b	9	a	10	b
						10	b	10	b	9	a	10	b
						10	b	10	b	10	a	10	b
						10	b	10	b	10	a	10	b
						10	b	10	b	10	a	10	b
						10	b	10	b	10	b	10	b
						10	b	10	b	10	b	10	b
								10	b	10	b	10	b
								10	b	10	b	10	b
								10	b	10	b	10	b
								10	b	10	b	10	b
								10	b	10	b	10	b
								10	b	10	b	10	b
								10	b	10	b	10	b
								10	b	10	b	10	b
								10	b	10	b	10	b
								10	b	10	b	10	b
								10	b	10	b	10	b
								10	b	10	b	10	b
								10	b	10	b	10	b
								10	b	10	b	10	b
								10	b	10	b	10	b
								10	b	10	b	10	b
								10	b	10	b	10	b
										10	b	10	b
										10	b	10	b
										10	b	10	b
										10	b	10	b
										10	b	10	b
										10	b
